# Supplementary material for: Cardiac conduction system malformations in heterotaxy result from dysregulated Pitx2 expression
Source: JCI Insight. 2026 Feb 24;11(6):e199072. doi: 10.1172/jci.insight.199072 (PMC13043103; doi:10.1172/jci.insight.199072)
Supplement: Supporting data values [file jciinsight-11-199072-s243.xlsx]

## Sheet: Fig.2C
e12.5	e12.5	e12.5		e14.5	e14.5	e14.5
wt	Cryptic–/– right	Cryptic–/– left		wt	Cryptic–/– right	Cryptic–/– left
0.322302	0.198184	0.164087		0.564227	0.367921	0.325581
0.208552	0.13157	0.198897		0.54362	0.411804	0.443388
0.30469	0.18954	0.141951		0.606279	0.506244	0.326074
0.363606	0.237453	0.174027		0.520152	0.270709	0.255727
0.231829	0.228524	0.162648			0.421537	0.483447
0.368064	0.211235	0.198392			0.422405	0.441664
0.346149					0.247032	0.443127
					0.348015	0.497016

## Sheet: Fig.4A
cluster	Pitx2–/– cells	control cells
0	159	30
1	95	89
2	111	60
3	74	61
4	54	55
5	73	36
6	46	29
7	50	24
8	0	24
Total	662	408

## Sheet: Fig.4C
cluster	Pitx2–/– cells	control cells
A	49	89
B	95	17
C	76	28
D	60	10
E	47	11
Total	327	155

## Sheet: Fig.5B
Ctl	Lefty1–/–	Lefty1–/–
CHD (–)	CHD (+)	CHD (–)
0.359808	0.138908	0.219802
0.389876	0.19983	0.227565
0.334873	0.273249	0.213062
0.384899	0.19939	0.296693
	0.0802224	0.2902
	0.244465	0.253381
	0.28118
	0.076477
	0.21095
	0.0710208
	0.261014
	0.211118

## Sheet: Fig.5J left
(SAN region)
sample	Delta Ct Mean	Biological delta Ct	Normalized Delta Delta Ct	2^-(Delta Delta Ct)	Average of 2^-(Delta Delta Ct)	SD
Ctl_1	11.7311	7.79053	3.94055	0.0651291	6.57156	10.6265
Ctl_2	3.55523		-4.23529	18.8343
Ctl_3	8.08527		0.294739	0.81522
Lefty1–/– _1	-1.44009	-1.15125	-9.23061	600.747	502.834	123.497
Lefty1–/– _2	-1.29604		-9.08657	543.662
Lefty1–/– _3	-0.717637		-8.50816	364.093

## Sheet: Fig.5J right
(rcAVC region)
sample	Delta Ct Mean	Biological delta Ct	Normalized Delta Delta Ct	2^-(Delta Delta Ct)	Average of 2^-(Delta Delta Ct)	SD
Ctl_1	5.75797	5.99134	-0.233367	1.17558	1.23225	0.860715
Ctl_2	4.90734		-1.08399	2.1199
Ctl_3	7.3087		1.31736	0.401268
Lefty1–/– _1	3.55252	0.485324	-2.43882	5.42197	64.0172	35.4678
Lefty1–/– _2	-0.522542		-6.51388	91.3847
Lefty1–/– _3	-0.4154		-6.40674	84.8439
Lefty1–/– _4	0.189899		-5.80144	55.7709
Lefty1–/– _5	-0.377858		-6.3692	82.6646
